# Supplementary material for: Synergistic effect of antagonists to KRas4B/PDE6 molecular complex in pancreatic cancer
Source: Life Sci Alliance. 2023 Oct 9;6(12):e202302019. doi: 10.26508/lsa.202302019 (PMC10561825; doi:10.26508/lsa.202302019)
Supplement: Supplementary file 4 [file LSA-2023-02019_SdataF3.xlsx]

## Sheet: Hoja1
	FIGURE 3A
																									VEHICLE	GEM	DEL	C14	P8
																									100	115	50	99	97
																									100	120	55	98	98
																									100	125	67	85	99
	FIGURE 3B
																									VEHICLE	GEM	DEL	C14	P8
																									100	30	20	20	20
																									100	25	15	20	18
																									100	30	20	22	20
	FIGURE 3C
																									VEHICLE	GEM	DELT	C14	P8
																									100	120	3	1	1
																									100	130	4	1	1
																									100	135	5	1	1
	FIGURE 3D
																								VEHICLE	GEM	DEL	C14	P8
																								100	50	100	50	30
																								100	30	90	45	25
																								100	40	90	45	25
	FIGURE 3E
																								PERK						PAKT
																								VEHICLE	GEM	DEL	C14	P8		VEHICLE	GEM	DEL	C14	P8
																								100	35	25	20	10		100	100	0	0	0
																								100	40	30	30	9		100	101	1	1	1
																								100	35	30	35	12		100	99	0	0	0
	FIGURE 3F
																		PAKT						PERK
																		VEHICLE	GEM	DEL	C14	P8		VEHICLE	GEM	DEL	C14	P8
																		100	5	1	7	1		100	40	30	90	1
																		100	7	2	7	0		100	45	29	87	0
																		100	9	1	9	1		100	40	35	85	1
	FIGURE 3G
																								PERK
																		PAKT						VEHICLE	GEM	DEL	C14	P8
																		VEHICLE	GEM	DEL	C14	P8		100	100	100	20	15
																		100	100	110	80	90		100	99	97	30	20
																		100	99	115	90	85		100	98	98	25	15
																		100	95	120	85	90
