# Supplementary material for: Synergistic effect of antagonists to KRas4B/PDE6 molecular complex in pancreatic cancer
Source: Life Sci Alliance. 2023 Oct 9;6(12):e202302019. doi: 10.26508/lsa.202302019 (PMC10561825; doi:10.26508/lsa.202302019)
Supplement: Supplementary file 7 [file LSA-2023-02019_SdataF5.xlsx]

## Sheet: Hoja1
FIGURE 5A
																						KRAS-GTP
																						VEHICULO	GEM	DEL	C14	P8
																						100	90	0	95	100
																						100	89	1	90	99
																						100	92	0	96	98
FIGURE 5B
																						KRAS-GTP
																						VEHICULO	GEM	DEL	C14	P8
																						100	90	0	90	100
																						100	89	0	95	98
																						100	92	1	95	95
FIGURE 5C
																					KRAS-GTP
																					VEHICULO	GEM	DEL	C14	P8
																					100	0	0	0	0
																					100	0	0	0	0
																					100	0	0	0	0
FIGURE 5D
																				KRAS-GTP
																				VEHICULO	GEM	DEL	C14	P8
																				100	50	0	0	0
																				100	40	0	0	0
																				100	40	0	0	0
FIGURE 5E
																				KRAS-GTP
																				VEHICULO	GEM	DEL	C14	P8
																				100	150	50	1	2
																				100	145	45	2	3
																				100	155	40	1	1
FIGURE 5F
																					PAKT%						PERK%
																					VEHICULO	GEM	DEL	C14	P8		VEHICULO	GEM	DEL	C14	P8
																					100	90	40	20	15		100	100	100	30	10
																					100	85	35	15	10		100	100	100	40	15
																					100	90	35	20	15		100	100	100	30	15
FIGURE 5G
																					PAKT%						PERK%
																					VEHICULO	GEM	DEL	C14	P8		VEHICULO	GEM	DEL	C14	P8
																					100	100	110	60	15		100	100	110	30	20
																					100	95	105	50	10		100	99	105	25	25
																					100	100	105	50	15		100	98	105	30	30
FIGURE 5H
																											PERK%						PAKT%
																											VEHICULO	GEM	DEL	C14	P8		VEHICULO	GEM	DEL	C14	P8
																											100	100	80	50	45		100	50	100	2	5
																											100	99	85	50	50		100	60	99	1	3
																											100	98	80	45	45		100	50	95	2	5
